# Supplementary material for: Characterization of the Secreted Acid Phosphatase SapS Reveals a Novel Virulence Factor of Staphylococcus aureus That Contributes to Survival and Virulence in Mice
Source: Int J Mol Sci. 2022 Nov 14;23(22):14031. doi: 10.3390/ijms232214031 (PMC9692844; doi:10.3390/ijms232214031)
Supplement: Supplementary file 1 [file ijms-23-14031-s001.zip]

Archive with 1 entries (1 files):
- ijms-1991256-supplementary.pdf
